# Supplementary material for: Stroke volume variation to guide fluid therapy: is it suitable for high-risk surgical patients? A terminated randomized controlled trial
Source: Perioper Med (Lond). 2015 Jul 22;4:6. doi: 10.1186/s13741-015-0016-x (PMC4511544; doi:10.1186/s13741-015-0016-x)
Supplement: Additional file 2: — De-identified SPSS database containing collected data of all randomized patients. SPSS Statistics Data Document. [file 13741_2015_16_MOESM2_ESM.zip]

Archive with 1 entries (1 files):
- 13741_2015_16_MOESM2_ESM.sav
